# Supplementary material for: Trends in disparities in healthcare utilisation between and within health insurances in China between 2008 and 2018: a repeated cross-sectional study
Source: Int J Equity Health. 2022 Feb 24;21:30. doi: 10.1186/s12939-022-01633-4 (PMC8876177; doi:10.1186/s12939-022-01633-4)
Supplement: Supplementary file 2 — Additional file 2: Fig. A1. Age-group compositions of UEBMI, URBMI, NRCMS, and uninsured respondents in 2008, 2013, and 2018. [file 12939_2022_1633_MOESM2_ESM.xlsx]

## Sheet: Age-group compositions
Fig.A1 Age-group compositions of UEBMI, URBMI, NRCMS, and uninsured respondents in 2008, 2013, and 2018.
table Age-group compositions of UEBMI, URBMI, NRCMS, and uninsured respondents in 2008, 2013, and 2018.
	<5	5-14	15-24	25-34	35-44	45-54	55-64	≥65
	2008
UEBMI	-	-	3.19716	12.6599	17.5533	23.5302	19.3162	23.4236
URBMI	4.98364	17.4353	15.4418	11.5888	18.1047	14.5344	7.86968	10.0417
NRCMS	5.41725	13.6884	13.5587	11.2981	18.4639	15.7446	12.1589	9.67014
Uninsured	11.5066	12.0982	16.0393	13.0206	17.3344	13.2489	8.03131	8.72077
	2013
UEBMI	-	-	3.26021	14.1299	16.7279	19.0699	22.8249	23.5742
URBMI	6.87166	16.7244	12.6352	10.7301	13.7541	14.1861	13.0081	12.0905
NRCMS	6.24112	11.8766	9.98071	11.0068	15.2346	17.585	15.8636	12.2116
Uninsured	21.7259	10.2962	14.8395	15.4681	13.5822	11.4011	6.51491	6.17202
	2018
UEBMI	-	-	2.47939	15.1157	17.3674	19.7205	20.2722	24.6078
URBMI	9.13927	17.8041	7.4587	8.30697	10.5483	16.8887	14.3902	15.4638
NRCMS	5.99501	13.0855	6.07952	9.18427	10.814	20.4216	16.5897	17.8303
Uninsured	23.4499	10.4452	9.74563	13.1479	12.7504	13.3386	7.83784	9.28458
